# Supplementary material for: Walnut Septum-Derived Aqueous Extract Alleviates Colitis Through Modulation of Gut Metabolism and Inflammatory Signaling
Source: Foods. 2026 May 25;15(11):1866. doi: 10.3390/foods15111866 (PMC13256698; doi:10.3390/foods15111866)
Supplement: Supplementary file 1 [file foods-15-01866-s001.zip]

Archive with 1 entries (1 files):
- foods-4220650-supplementary.pdf
